# Supplementary material for: Prevalence of Coronavirus Disease 2019 (COVID-19) in Different Clinical Stages before the National COVID-19 Vaccination Programme in Malaysia: A Systematic Review and Meta-Analysis
Source: Int J Environ Res Public Health. 2022 Feb 16;19(4):2216. doi: 10.3390/ijerph19042216 (PMC8871879; doi:10.3390/ijerph19042216)
Supplement: Supplementary file 1 [file ijerph-19-02216-s001.zip]

Archive with 1 entries (1 files):
- ijerph-1568445-supplementary.pdf
